# Supplementary material for: Mapping the landscape of metabolic goals of a cell
Source: Genome Biol. 2016 May 23;17:109. doi: 10.1186/s13059-016-0968-2 (PMC4878026; doi:10.1186/s13059-016-0968-2)
Supplement: Additional file 2: Table S7. — shows invFBA results from L1 and L0 norm regularization of simulated E. coli data under different growth conditions (with growth flux maximization as the objective). (XLSX 8 kb) [file 13059_2016_968_MOESM2_ESM.xlsx]

## Sheet: Table S7
Supplementary Table 7: InvFBA results from L1 and L0 norm regularization of simulated E. coli data under different growth conditions
Growth condition		L1 norm regularization	L0 norm regularization
glucose minimal medium	# of non-zero elemtents	15	1
	maximal reaction name	biomass growth	biomass growth
	maximal value	0.7676	1
succinate minimal medium	# of non-zero elemtents	1	1
	maximal reaction name	biomass growth	biomass growth
	maximal value	1	1
glycerol minimal medium	# of non-zero elemtents	3	1
	maximal reaction name	biomass growth	biomass growth
	maximal value	0.7065	1
