# Supplementary material for: Mapping the landscape of metabolic goals of a cell
Source: Genome Biol. 2016 May 23;17:109. doi: 10.1186/s13059-016-0968-2 (PMC4878026; doi:10.1186/s13059-016-0968-2)
Supplement: Additional file 4: Table S2. — shows non-zero minimal/maximal optimization coefficients computed by objective variability analysis (OVA) for each reaction from simulated succinate-limited E. coli fluxes. (XLSX 9 kb) [file 13059_2016_968_MOESM4_ESM.xlsx]

## Sheet: Succinate Limited condition
Supplementary Table 2: Non-zero minimal/maximal optimization computed by Objective Variability Analysis (OVA) for each reaction from simulated succinate-limited E. coli fluxes
Reaction Name	Lower Bound	Upper Bound
E. coli biomass objective function (iJO1366) - core - with 53.95 GAM estimate'	0	1
'Acetate exchange'	0	0.5
'Calcium exchange'	-1	0
'Chloride exchange'	-1	0
'CO2 exchange'	0	0.5
'Fe2+ exchange'	-1	0
'Fe3+ exchange'	-1	0
'Formate exchange'	0	0.5
'H+ exchange'	-1	0
'H2O exchange'	0	0.5
'K+ exchange'	-1	0
'Mg exchange'	-1	0
'Ammonia exchange'	-1	0
'O2 exchange'	-1	0
'Phosphate exchange'	-1	0
'Sulfate exchange'	-1	0
'Succinate exchange'	-1	0
