# Supplementary material for: Mapping the landscape of metabolic goals of a cell
Source: Genome Biol. 2016 May 23;17:109. doi: 10.1186/s13059-016-0968-2 (PMC4878026; doi:10.1186/s13059-016-0968-2)
Supplement: Additional file 7: Table S9. — shows invFBA results from L1 and L0 regularization of simulated E. coli data under glucose minimal medium (with minimization of glucose uptake as the objective). (XLSX 8 kb) [file 13059_2016_968_MOESM7_ESM.xlsx]

## Sheet: Table S9
Supplementary Table 9: InvFBA results from L1 and L0 regularization of simulated E. coli data under glucose minimal medium (Minimization of glucose uptake)
Growth condition		L1 norm regularization	L0 norm regularization
glucose minimal medium	# of non-zero elements in c	1	1
	Reaction of maximal coefficient	D-Glucose exchange	D-Glucose exchange
	The maximal value	1	1
