# Supplementary material for: Mapping the landscape of metabolic goals of a cell
Source: Genome Biol. 2016 May 23;17:109. doi: 10.1186/s13059-016-0968-2 (PMC4878026; doi:10.1186/s13059-016-0968-2)
Supplement: Additional file 8: Table S4. — shows all reactions in small E. coli model. (XLSX 9 kb) [file 13059_2016_968_MOESM8_ESM.xlsx]

## Sheet: Table S4
Supplementary Table 4: Reactions in small E. coli model
glucose in: GLC + ATP > G6P
zwf: G6P > 6PG + NADPH
gnd: 6PG > P5P + CO2 + NADPH
pgi: G6P = F6P
edd: 6PG > T3P + PYR
pfk-fba: F6P + ATP = 2*T3P
tktA: 2*P5P = S7P + T3P
tktB: P5P + E4P = F6P + T3P
tal: S7P + T3P = E4P + F6P
gap-pgk: T3P = PGA + ATP + NADH
PGA > PEP: PGA = PEP
Pyk: PEP > PYR + ATP
PYR-AcCoA: PYR > AcCoA + CO2 + NADH
TCA1: OAA + AcCoA > ICT
TCA2: ICT > OGA + CO2 + NADPH
TCA3: OGA > FUM + CO2 + 1.5*ATP + 2*NADH
TCA4: FUM = MAL
mdh: MAL = OAA + NADH
mae: MAL > PYR + CO2 + NADH
pck: OAA + ATP > PEP + CO2
pcc: PEP + CO2 > OAA
acetate: AcCoA > Acetate + ATP
gox: ICT + AcCoA > MAL + FUM + NADH
TH: NADH = NADPH
Respiration: O2 + 2*NADH > 2*PO*ATP
