# Supplementary material for: Mapping the landscape of metabolic goals of a cell
Source: Genome Biol. 2016 May 23;17:109. doi: 10.1186/s13059-016-0968-2 (PMC4878026; doi:10.1186/s13059-016-0968-2)
Supplement: Additional file 9: Table S5. — shows metabolic fluxes inferred from flux ratios for 11 evolved E. coli strains. (XLSX 13 kb) [file 13059_2016_968_MOESM9_ESM.xlsx]

## Sheet: Table S5
Supplementary Table 5: Metabolic fluxes inferred from flux ratios for 11 evolved E. coli strains
	Anc	A + 1	A + 2	A + 3	A + 4	A + 5	A - 1	A - 2	A -4	A - 5	A - 6
glucose in	12.6	13.0505	14.2993	15.53	14.3921	14.1462	12.36	15.99	14.32	13.9091	14.8431
zwf	4.17699	5.55777	5.12236	6.45261	5.25036	5.05979	3.41724	6.35282	4.77309	5.05848	5.67068
gnd	3.9406	4.57285	4.14395	3.07222	4.70159	4.47786	3.09487	6.06455	3.96994	4.52683	4.41651
pgi	8.37435	7.43171	9.11178	9.01035	9.07551	9.02028	8.88275	9.56365	9.49015	8.78637	9.11138
edd	0.236396	0.984923	0.978407	3.3804	0.548776	0.581936	0.322371	0.288274	0.803153	0.531654	1.25417
pfk-fba	10.1975	9.32711	10.5947	9.71981	10.9088	10.7177	9.80677	12.0962	11.1104	10.5588	10.8508
tktA	1.09654	1.15126	0.949459	0.564448	1.12814	1.06191	0.661275	1.48805	1.00861	1.09432	1.06378
tktB	0.791446	0.825396	0.620214	0.234289	0.793403	0.723556	0.342663	1.14242	0.687219	0.76366	0.757035
tal	1.09654	1.15126	0.949459	0.564448	1.12814	1.06191	0.661275	1.48805	1.00861	1.09432	1.06378
gap-pgk	21.3102	20.3147	22.6251	22.8854	22.9942	22.5762	20.1309	25.4354	23.5744	22.2534	23.5599
PGA > PEP	19.6497	18.1208	20.2449	20.4196	20.5744	20.1692	17.9691	22.6984	21.569	19.9198	21.3243
Pyk	19.8542	15.1021	18.394	21.091	17.5608	18.428	17.8299	23.1815	21.8172	16.8357	21.587
PYR-AcCoA	21.1119	13.6464	16.7435	23.1575	15.4208	16.5015	16.0663	22.652	25.1281	14.8944	27.2266
TCA1	8.06162	3.42448	4.56985	7.22254	4.55275	4.95237	5.21257	8.00754	10.1361	4.2095	11.9165
TCA2	1.09226	2.46683	2.45623	1.20009	3.55169	2.45227	1.15224	1.26052	1.15754	3.18293	1.11347
TCA3	1.64894e-11	1.28884	1.26159	1.78747e-12	2.33714	1.22563	5.21565e-06	6.52219e-13	3.65758e-14	1.9847	1.06413e-17
TCA4	6.96936	2.24649	3.37521	6.02245	3.3382	3.72573	4.06034	6.74703	8.97856	3.01127	10.803
mdh	10.3897	2.87584	5.29316	10.5132	4.15633	5.83786	7.49646	11.3073	12.7445	3.68341	14.586
mae	3.54898	0.328308	0.195681	1.53166	0.182925	0.387959	0.624208	2.18671	5.21266	0.354436	7.02001
pck	0.86147	0.560438	0.843538	1.39621	1.08286	0.623789	0.555745	1.24506	0.945613	0.616075	0.934888
pcc	3.35502e-11	2.8687	1.97325	3.85617e-12	3.3632	1.62468	7.32166e-06	2.34717e-12	6.17135e-14	2.97705	1.74167e-17
acetate	4.02	6.74739	7.39422	7.18	7.15675	6.33871	4.32	4.92	3.65	7.02373	2.01
gox	6.96936	0.957658	2.11363	6.02245	1.00106	2.5001	4.06033	6.74703	8.97856	1.02658	10.803
TH	4.60865	3.67623	5.30925	6.63898	3.81212	5.37272	8.30752	5.06021	5.57941	4.13203	4.73191
Respiration	30.786	20.5064	24.2911	31.0291	24.544	24.6567	22.004	34.2098	36.8185	23.169	41.3003
Growth	0.9	1.12845	1.20521	1.24	1.22531	1.22306	1.11	1.36	1.05	1.1878	1.13
Glucose_EX	12.6	13.0505	14.2993	15.53	14.3921	14.1462	12.36	15.99	14.32	13.9091	14.8431
Acetate_EX	-4.02	-6.74739	-7.39422	-7.18	-7.15675	-6.33871	-4.32	-4.92	-3.65	-7.02373	-2.01
CO2_EX	-32.2342	-21.6386	-25.2738	-31.9366	-25.5431	-25.7051	-23.0946	-35.0063	-38.0913	-24.2119	-42.1981
FUM_EX	0	0	0	0	0	0	0	0	0	0	0
O2_EX	30.786	20.5064	24.2911	31.0291	24.544	24.6567	22.004	34.2098	36.8185	23.169	41.3003
PYR_EX	0	0	0	0	0	0	0	0	0	0	0
ATP_EX	-66.4358	-39.6057	-48.4934	-60.9459	-48.8536	-48.1102	-41.3118	-64.0354	-75.8426	-46.2257	-79.9525
