# Supplementary material for: Mapping the landscape of metabolic goals of a cell
Source: Genome Biol. 2016 May 23;17:109. doi: 10.1186/s13059-016-0968-2 (PMC4878026; doi:10.1186/s13059-016-0968-2)
Supplement: Additional file 10: Table S6. — shows maximal optimization coefficients computed by objective variability analysis (OVA) for each reaction from fluxes measured in 11 evolved E. coli strains. (XLSX 12 kb) [file 13059_2016_968_MOESM10_ESM.xlsx]

## Sheet: Table S6
Supplementary Table 6: Maximal optimization computed by Objective Variability Analysis (OVA) for each reaction from fluxes measured in 11 evolved E. coli strains
	Anc	A + 1	A + 2	A + 3	A + 4	A + 5	A - 1	A - 2	A -4	A - 5	A - 6
zwf	0.5	0.498958	0.498929	0.5	0.498929	0.498936	0.5	0.5	0.5	0.498939	0.5
gnd	0.431855	0.337331	0.337663	0.433499	0.337663	0.337589	0.337368	0.433792	0.432575	0.337552	0.433375
pgi	0.497149	0.496279	0.496203	0.496909	0.496203	0.496221	0.496981	0.496865	0.497045	0.496229	0.496927
edd	0.410177	0.397065	0.395493	0.405403	0.395493	0.395845	0.406817	0.404558	0.408077	0.396021	0.40576
pfk-fba	0.468608	0.449675	0.447049	0.459995	0.447049	0.447639	0.462568	0.45845	0.464845	0.447933	0.460647
tktA	0.700393	0.612797	0.613997	0.705142	0.613997	0.613727	0.612929	0.705991	0.702471	0.613593	0.704783
tktB	0.707896	0.620421	0.621317	0.711429	0.621317	0.621116	0.620519	0.71206	0.709444	0.621016	0.711163
tal	0.700393	0.612797	0.613997	0.705142	0.613997	0.613727	0.612929	0.705991	0.702471	0.613593	0.704783
gap-pgk	0.422345	0.384007	0.379286	0.405435	0.379286	0.380342	0.383486	0.40248	0.414865	0.380868	0.406689
PGA > PEP	0.380419	0.332386	0.327249	0.360803	0.327249	0.328394	0.331817	0.357423	0.371683	0.328966	0.362242
Pyk	0.118934	0.0957056	0.0948605	0.11551	0.0948605	0.09505	0.0956127	0.114904	0.117429	0.0951444	0.115767
PYR-AcCoA	0.124939	0.0987234	0.0979895	0.122169	0.0979895	0.0981542	0.122994	0.121675	0.123726	0.0982362	0.122378
TCA1	0.19546	0.170243	0.169044	0.191026	0.169044	0.169313	0.192346	0.190235	0.193518	0.169447	0.19136
TCA2	0.27469	0.274246	0.2741	0.274034	0.2741	0.274133	0.27423	0.273916	0.274404	0.274149	0.274084
TCA3	0.272562	0.272334	0.272259	0.272225	0.272259	0.272276	0.272326	0.272164	0.272415	0.272284	0.272251
TCA4	0.186095	0.162245	0.161389	0.18323	0.161389	0.161582	0.184087	0.182714	0.184845	0.161677	0.183447
mdh	0.0930473	0.0767019	0.0762671	0.0916149	0.0762671	0.0763648	0.0766542	0.091357	0.0924226	0.0764134	0.0917237
mae	0.118934	0.0957056	0.0948605	0.11551	0.0948605	0.09505	0.116525	0.114904	0.117429	0.0951444	0.115767
pck	0	0	0	0	0	0	0	0	0	0	0
pcc	0	0	0	0	0	0	0	0	0	0	0
acetate	0.19546	0.170243	0.169044	0.191026	0.169044	0.169313	0.170111	0.190235	0.193518	0.169447	0.19136
gox	0.186095	0.145476	0.1446	0.18323	0.1446	0.144797	0.184087	0.182714	0.184845	0.144895	0.183447
TH	0.247635	0.199114	0.199321	0.249087	0.199321	0.199275	0.248653	0.249348	0.248269	0.199252	0.248977
Respiration	0.0856981	0.0719985	0.071574	0.0842461	0.071574	0.0716694	0.0846803	0.0839852	0.0850643	0.0717169	0.0843562
Growth	0.931601	0.929009	0.928164	0.927782	0.928164	0.928354	0.928916	0.927104	0.929924	0.928448	0.928069
